# Supplementary material for: Bis(acetato-κ2 O,O′)(2,2′:6′,2′′-terpyridine-κ3 N,N′,N′′)manganese(II) dihydrate
Source: Acta Crystallogr Sect E Struct Rep Online. 2012 Jan 7;68(Pt 2):m124. doi: 10.1107/S1600536811055802 (PMC3274864; doi:10.1107/S1600536811055802)
Supplement: Supplementary file 1 [file e-68-0m124-sup1.cif]

##############################################################################
#                                                                            #
# This CIF contains the data in a paper accepted for publication in          #
# Acta Crystallographica Section E. It conforms to the requirements of       #
# Notes for Authors for Acta Crystallographica Section E, and has been       #
# peer reviewed under the auspices of the IUCr Commission on Journals.       #
#                                                                            #
# Full details of the Crystallographic Information File format               #
# are given in the paper "The Crystallographic Information File (CIF):       #
# a New Standard Archive File for Crystallography" by S. R. Hall, F. H.      #
# Allen and I. D. Brown [Acta Cryst. (1991), A47, 655-685].                  #
#                                                                            #
# The current version of the core CIF dictionary is obtainable from          #
# ftp://ftp.iucr.org/pub/cif_core.dic.                                       #
#                                                                            #
# Software is freely available for graphical display of the structure(s)     #
# in this CIF. For information consult the CIF software page                 #
# http://www.iucr.org/resources/cif/software.                                #
#                                                                            #
# This file may be used for bona fide research purposes within the           #
# scientific community so long as proper attribution is given to the journal # 
# article from which it was obtained.                                        #
#                                                                            #
##############################################################################
data_global
_audit_creation_method     SHELXL-97
_journal_date_recd_electronic     2011-12-23
_journal_date_accepted     2011-12-26
_journal_name_full     'Acta Crystallographica, Section E'
_journal_year     2012
_journal_volume     68
_journal_issue      2
_journal_page_first     m124
_journal_page_last     m124
_journal_paper_category     QM
_journal_paper_doi     10.1107/S1600536811055802
_journal_coeditor_code     VN2028
_publ_contact_author_name     'Dr. Kwang Ha'
_publ_contact_author_address
; School of Applied Chemical Engineering,
  The Research Institute of Catalysis,
  Chonnam National University,
  Gwangju 500-757,
  Republic of Korea
;
_publ_contact_author_email     hakwang@chonnam.ac.kr
_publ_contact_author_fax     '82 62 530 1909'
_publ_contact_author_phone     '82 62 530 1901'
_publ_section_title
;\
Bis(acetato-\k^2^<i>O</i>,<i>O</i>')(2,2':6',2''-terpyridine-\k^3^<i>N</i>,\
<i>N</i>',<i>N</i>'')manganese(II) dihydrate
;
_publ_section_title_footnote     .
loop_
    _publ_author_name
    _publ_author_footnote
    _publ_author_address
    'Ha, Kwang' .
; School of Applied Chemical Engineering,
  The Research Institute of Catalysis,
  Chonnam National University,
  Gwangju 500-757,
  Republic of Korea
;
_chemical_name_systematic
;\
Bis(acetato-\k^2^<i>O</i>,<i>O</i>')(2,2':6',2''-
terpyridine-\k^3^<i>N</i>,<i>N</i>',<i>N</i>'')manganese(II) dihydrate
;
_chemical_name_common     ?
_chemical_formula_moiety     'C19 H17 Mn N3 O4, 2(H2 O)'
_chemical_formula_sum     'C19 H21 Mn N3 O6'
_chemical_formula_structural     ?
_chemical_formula_analytical     ?
_chemical_formula_iupac     '[Mn (C2 H3 O2)2 (C15 H11 N3)], 2H2 O'
_chemical_formula_weight     442.33
_chemical_melting_point     ?
_symmetry_cell_setting     monoclinic
_symmetry_space_group_name_H-M     'P 21/c'
_symmetry_space_group_name_Hall     '-P 2ybc'
loop_
    _symmetry_equiv_pos_as_xyz
    'x, y, z'
    '-x, y+1/2, -z+1/2'
    '-x, -y, -z'
    'x, -y-1/2, z-1/2'
_cell_length_a     8.4367(10)
_cell_length_b     22.921(2)
_cell_length_c     11.4952(11)
_cell_angle_alpha     90.00
_cell_angle_beta     116.532(7)
_cell_angle_gamma     90.00
_cell_volume     1988.8(3)
_cell_formula_units_Z     4
_cell_measurement_reflns_used     2512
_cell_measurement_theta_min     2.66
_cell_measurement_theta_max     23.79
_cell_measurement_temperature     200(2)
_exptl_crystal_description     'rod'
_exptl_crystal_colour     'yellow'
_exptl_crystal_size_max     0.38
_exptl_crystal_size_mid     0.21
_exptl_crystal_size_min     0.20
_exptl_crystal_density_diffrn     1.477
_exptl_crystal_density_meas     ?
_exptl_crystal_density_method     'not measured'
_exptl_crystal_F_000     916
_exptl_absorpt_coefficient_mu     0.705
_exptl_absorpt_correction_type     multi-scan
_exptl_absorpt_process_details     '(SADABS; Bruker, 2007)'
_exptl_absorpt_correction_T_min     0.769916
_exptl_absorpt_correction_T_max     1.000000
_exptl_special_details     ?
_diffrn_ambient_temperature     200(2)
_diffrn_radiation_type     MoK\a
_diffrn_radiation_wavelength     0.71073
_diffrn_radiation_source     'fine-focus sealed tube'
_diffrn_radiation_monochromator     graphite
_diffrn_measurement_device_type     'Bruker SMART 1000 CCD'
_diffrn_measurement_method     '\f and \w scans'
_diffrn_detector_area_resol_mean     ?
_diffrn_reflns_number     14786
_diffrn_reflns_av_R_equivalents     0.0835
_diffrn_reflns_av_sigmaI/netI     0.1076
_diffrn_reflns_theta_min     1.78
_diffrn_reflns_theta_max     28.31
_diffrn_reflns_theta_full     28.31
_diffrn_measured_fraction_theta_max     0.996
_diffrn_measured_fraction_theta_full     0.996
_diffrn_reflns_limit_h_min     -11
_diffrn_reflns_limit_h_max     11
_diffrn_reflns_limit_k_min     -30
_diffrn_reflns_limit_k_max     24
_diffrn_reflns_limit_l_min     -15
_diffrn_reflns_limit_l_max     9
_diffrn_standards_number     0
_diffrn_standards_interval_count     0
_diffrn_standards_interval_time     0
_diffrn_standards_decay_%     0
_refine_special_details
;
Refinement of <i>F</i>^2^ against ALL reflections. The weighted <i>R</i>-factor
<i>wR</i> and goodness of fit <i>S</i> are based on <i>F</i>^2^, conventional
<i>R</i>-factors <i>R</i> are based on <i>F</i>, with <i>F</i> set to zero for
negative <i>F</i>^2^. The threshold expression of <i>F</i>^2^ >
\s(<i>F</i>^2^) is used only for calculating <i>R</i>-factors(gt) <i>etc</i>.
and is not relevant to the choice of reflections for refinement.
<i>R</i>-factors based on <i>F</i>^2^ are statistically about twice as large
as those based on <i>F</i>, and <i>R</i>- factors based on ALL data will be
even larger.
;
_reflns_number_total     4936
_reflns_number_gt     2448
_reflns_threshold_expression     I>2sigma(I)
_refine_ls_structure_factor_coef     Fsqd
_refine_ls_matrix_type     full
_refine_ls_R_factor_all     0.1308
_refine_ls_R_factor_gt     0.0545
_refine_ls_wR_factor_gt     0.1119
_refine_ls_wR_factor_ref     0.1462
_refine_ls_goodness_of_fit_ref     0.926
_refine_ls_restrained_S_all     0.926
_refine_ls_number_reflns     4936
_refine_ls_number_parameters     276
_refine_ls_number_restraints     4
_refine_ls_hydrogen_treatment     mixed
_refine_ls_weighting_scheme     calc
_refine_ls_weighting_details
         'calc w=1/[\s^2^(Fo^2^)+(0.0601P)^2^+0.0000P] where P=(Fo^2^+2Fc^2^)/3'
_atom_sites_solution_hydrogens     geom
_atom_sites_solution_primary     direct
_atom_sites_solution_secondary     difmap
_refine_ls_shift/su_max     0.000
_refine_ls_shift/su_mean     0.000
_refine_diff_density_max     0.690
_refine_diff_density_min     -0.516
_refine_ls_extinction_method     none
_refine_ls_extinction_coef     ?
loop_
    _atom_type_symbol
    _atom_type_description
    _atom_type_scat_dispersion_real
    _atom_type_scat_dispersion_imag
    _atom_type_scat_source
    'C' 'C' 0.0033 0.0016
                         'International Tables Vol C Tables 4.2.6.8 and 6.1.1.4'
    'H' 'H' 0.0000 0.0000
                         'International Tables Vol C Tables 4.2.6.8 and 6.1.1.4'
    'Mn' 'Mn' 0.3368 0.7283
                         'International Tables Vol C Tables 4.2.6.8 and 6.1.1.4'
    'N' 'N' 0.0061 0.0033
                         'International Tables Vol C Tables 4.2.6.8 and 6.1.1.4'
    'O' 'O' 0.0106 0.0060
                         'International Tables Vol C Tables 4.2.6.8 and 6.1.1.4'
_computing_data_collection     'SMART (Bruker, 2007)'
_computing_cell_refinement     'SAINT (Bruker, 2007)'
_computing_data_reduction     'SAINT (Bruker, 2007)'
_computing_structure_solution     'SHELXS97 (Sheldrick, 2008)'
_computing_structure_refinement     'SHELXL97 (Sheldrick, 2008)'
_computing_molecular_graphics
                              'ORTEP-3 (Farrugia, 1997) and PLATON (Spek, 2009)'
_computing_publication_material     'SHELXL97 (Sheldrick, 2008)'
loop_
    _atom_site_type_symbol
    _atom_site_label
    _atom_site_fract_x
    _atom_site_fract_y
    _atom_site_fract_z
    _atom_site_U_iso_or_equiv
    _atom_site_adp_type
    _atom_site_calc_flag
    _atom_site_refinement_flags
    _atom_site_occupancy
    _atom_site_symmetry_multiplicity
    _atom_site_disorder_assembly
    _atom_site_disorder_group
    Mn Mn1 0.26540(7) 0.13751(2) 0.54271(5) 0.03290(18) Uani d . 1 1 . .
    O O1 0.1922(3) 0.14625(10) 0.7030(2) 0.0428(6) Uani d . 1 1 . .
    O O2 0.1033(4) 0.21981(11) 0.5673(3) 0.0560(8) Uani d . 1 1 . .
    O O3 0.3431(3) 0.16451(10) 0.3906(2) 0.0405(6) Uani d . 1 1 . .
    O O4 0.4740(4) 0.21223(11) 0.5744(3) 0.0582(8) Uani d . 1 1 . .
    N N1 0.2398(3) 0.04015(11) 0.5054(3) 0.0312(7) Uani d . 1 1 . .
    N N2 0.5176(4) 0.09085(12) 0.6946(3) 0.0375(7) Uani d . 1 1 . .
    N N3 -0.0136(3) 0.11578(12) 0.3744(3) 0.0334(7) Uani d . 1 1 . .
    C C1 0.3713(4) 0.00393(14) 0.5827(3) 0.0345(8) Uani d . 1 1 . .
    C C2 0.3661(5) -0.05520(15) 0.5545(4) 0.0409(9) Uani d . 1 1 . .
    H H2 0.4590 -0.0803 0.6094 0.049 Uiso calc R 1 1 . .
    C C3 0.2266(5) -0.07666(15) 0.4475(4) 0.0436(10) Uani d . 1 1 . .
    H H3 0.2225 -0.1170 0.4275 0.052 Uiso calc R 1 1 . .
    C C4 0.0912(5) -0.04049(14) 0.3678(4) 0.0411(9) Uani d . 1 1 . .
    H H4 -0.0063 -0.0553 0.2928 0.049 Uiso calc R 1 1 . .
    C C5 0.1010(4) 0.01863(13) 0.4002(3) 0.0314(8) Uani d . 1 1 . .
    C C6 0.5152(4) 0.03215(15) 0.6959(3) 0.0373(8) Uani d . 1 1 . .
    C C7 0.6426(5) 0.00040(18) 0.7989(4) 0.0507(10) Uani d . 1 1 . .
    H H7 0.6386 -0.0410 0.7992 0.061 Uiso calc R 1 1 . .
    C C8 0.7729(5) 0.0299(2) 0.8991(4) 0.0596(12) Uani d . 1 1 . .
    H H8 0.8592 0.0089 0.9705 0.071 Uiso calc R 1 1 . .
    C C9 0.7801(5) 0.0900(2) 0.8973(4) 0.0570(12) Uani d . 1 1 . .
    H H9 0.8717 0.1109 0.9658 0.068 Uiso calc R 1 1 . .
    C C10 0.6486(5) 0.11902(17) 0.7917(4) 0.0448(9) Uani d . 1 1 . .
    H H10 0.6523 0.1604 0.7887 0.054 Uiso calc R 1 1 . .
    C C11 -0.0399(4) 0.06118(14) 0.3250(3) 0.0349(8) Uani d . 1 1 . .
    C C12 -0.1923(5) 0.04609(16) 0.2149(3) 0.0416(9) Uani d . 1 1 . .
    H H12 -0.2071 0.0075 0.1815 0.050 Uiso calc R 1 1 . .
    C C13 -0.3217(5) 0.08722(18) 0.1541(4) 0.0466(10) Uani d . 1 1 . .
    H H13 -0.4262 0.0776 0.0779 0.056 Uiso calc R 1 1 . .
    C C14 -0.2971(5) 0.14280(17) 0.2059(4) 0.0449(10) Uani d . 1 1 . .
    H H14 -0.3855 0.1719 0.1671 0.054 Uiso calc R 1 1 . .
    C C15 -0.1423(5) 0.15510(15) 0.3145(3) 0.0389(9) Uani d . 1 1 . .
    H H15 -0.1256 0.1935 0.3490 0.047 Uiso calc R 1 1 . .
    C C16 0.1112(5) 0.19443(16) 0.6667(4) 0.0429(9) Uani d . 1 1 . .
    C C17 0.0253(5) 0.22051(16) 0.7429(4) 0.0558(11) Uani d . 1 1 . .
    H H17A -0.0840 0.2404 0.6837 0.084 Uiso calc R 1 1 . .
    H H17B 0.1061 0.2487 0.8053 0.084 Uiso calc R 1 1 . .
    H H17C -0.0027 0.1896 0.7897 0.084 Uiso calc R 1 1 . .
    C C18 0.4454(5) 0.20531(15) 0.4602(4) 0.0374(9) Uani d . 1 1 . .
    C C19 0.5335(5) 0.24438(16) 0.4018(4) 0.0528(11) Uani d . 1 1 . .
    H H19A 0.4909 0.2347 0.3096 0.079 Uiso calc R 1 1 . .
    H H19B 0.6621 0.2388 0.4475 0.079 Uiso calc R 1 1 . .
    H H19C 0.5049 0.2851 0.4100 0.079 Uiso calc R 1 1 . .
    O O5 0.2521(4) 0.41065(12) 0.4361(3) 0.0583(8) Uani d D 1 1 . .
    H H5A 0.236(6) 0.3863(17) 0.484(4) 0.087 Uiso d D 1 1 . .
    H H5B 0.246(6) 0.3902(18) 0.374(3) 0.087 Uiso d D 1 1 . .
    O O6 0.1848(5) 0.15792(12) 0.1149(3) 0.0694(9) Uani d D 1 1 . .
    H H6A 0.236(6) 0.158(2) 0.1967(10) 0.104 Uiso d D 1 1 . .
    H H6B 0.152(7) 0.1923(9) 0.089(5) 0.104 Uiso d D 1 1 . .
loop_
    _atom_site_aniso_label
    _atom_site_aniso_U_11
    _atom_site_aniso_U_22
    _atom_site_aniso_U_33
    _atom_site_aniso_U_12
    _atom_site_aniso_U_13
    _atom_site_aniso_U_23
    Mn1 0.0357(3) 0.0292(3) 0.0328(3) -0.0014(2) 0.0145(2) -0.0005(2)
    O1 0.0457(15) 0.0394(15) 0.0481(16) 0.0013(12) 0.0253(13) -0.0050(12)
    O2 0.076(2) 0.0411(16) 0.0497(18) -0.0006(14) 0.0275(16) -0.0045(14)
    O3 0.0393(14) 0.0383(14) 0.0392(15) -0.0004(11) 0.0132(12) 0.0048(12)
    O4 0.082(2) 0.0508(17) 0.0477(18) -0.0165(14) 0.0338(16) -0.0040(14)
    N1 0.0332(16) 0.0290(15) 0.0354(17) 0.0015(12) 0.0188(14) 0.0007(12)
    N2 0.0350(17) 0.0416(18) 0.0352(18) 0.0021(14) 0.0149(14) -0.0031(14)
    N3 0.0333(16) 0.0337(16) 0.0321(16) -0.0034(13) 0.0136(14) 0.0024(13)
    C1 0.034(2) 0.0327(19) 0.043(2) 0.0016(15) 0.0230(18) 0.0042(16)
    C2 0.044(2) 0.031(2) 0.055(3) 0.0070(17) 0.030(2) 0.0075(17)
    C3 0.055(2) 0.0276(19) 0.064(3) -0.0036(18) 0.041(2) -0.0045(18)
    C4 0.047(2) 0.035(2) 0.050(2) -0.0080(17) 0.030(2) -0.0063(18)
    C5 0.0319(19) 0.0326(19) 0.0338(19) -0.0038(15) 0.0182(16) -0.0028(15)
    C6 0.034(2) 0.043(2) 0.041(2) 0.0073(16) 0.0216(17) 0.0104(17)
    C7 0.042(2) 0.057(3) 0.051(3) 0.0115(19) 0.019(2) 0.017(2)
    C8 0.037(2) 0.089(4) 0.050(3) 0.016(2) 0.017(2) 0.019(2)
    C9 0.034(2) 0.089(4) 0.039(2) 0.000(2) 0.009(2) -0.005(2)
    C10 0.041(2) 0.053(2) 0.041(2) -0.0021(18) 0.019(2) -0.0100(19)
    C11 0.035(2) 0.037(2) 0.037(2) -0.0056(16) 0.0196(17) -0.0030(16)
    C12 0.042(2) 0.048(2) 0.034(2) -0.0098(18) 0.0168(18) -0.0036(17)
    C13 0.034(2) 0.067(3) 0.032(2) -0.0053(19) 0.0092(18) 0.0051(19)
    C14 0.036(2) 0.055(3) 0.040(2) 0.0064(18) 0.0139(18) 0.0117(19)
    C15 0.038(2) 0.038(2) 0.040(2) -0.0003(16) 0.0159(18) 0.0062(16)
    C16 0.040(2) 0.037(2) 0.044(2) -0.0121(17) 0.0116(19) -0.0141(19)
    C17 0.054(3) 0.053(3) 0.066(3) 0.003(2) 0.032(2) -0.016(2)
    C18 0.036(2) 0.032(2) 0.040(2) 0.0096(16) 0.0138(18) 0.0081(17)
    C19 0.054(3) 0.049(2) 0.056(3) -0.0101(19) 0.025(2) 0.007(2)
    O5 0.070(2) 0.0457(18) 0.0453(19) -0.0089(14) 0.0137(16) 0.0009(13)
    O6 0.107(3) 0.0447(17) 0.0449(18) 0.0052(17) 0.024(2) -0.0060(15)
_geom_special_details
;
All e.s.d.'s (except the e.s.d. in the dihedral angle between two l.s. planes)
are estimated using the full covariance matrix. The cell e.s.d.'s are taken
into account individually in the estimation of e.s.d.'s in distances, angles
and torsion angles; correlations between e.s.d.'s in cell parameters are only
used when they are defined by crystal symmetry. An approximate (isotropic)
treatment of cell e.s.d.'s is used for estimating e.s.d.'s involving l.s.
planes.
;
loop_
    _geom_bond_atom_site_label_1
    _geom_bond_atom_site_label_2
    _geom_bond_site_symmetry_2
    _geom_bond_distance
    _geom_bond_publ_flag
    Mn1 O1 . 2.199(2) y
    Mn1 O2 . 2.419(3) y
    Mn1 O3 . 2.212(2) y
    Mn1 O4 . 2.365(3) y
    Mn1 N1 . 2.265(3) y
    Mn1 N2 . 2.324(3) y
    Mn1 N3 . 2.337(3) y
    O1 C16 . 1.267(4) ?
    O2 C16 . 1.257(4) ?
    O3 C18 . 1.282(4) ?
    O4 C18 . 1.234(4) ?
    N1 C5 . 1.346(4) ?
    N1 C1 . 1.352(4) ?
    N2 C10 . 1.335(4) ?
    N2 C6 . 1.346(4) ?
    N3 C15 . 1.341(4) ?
    N3 C11 . 1.351(4) ?
    C1 C2 . 1.390(4) ?
    C1 C6 . 1.474(5) ?
    C2 C3 . 1.358(5) ?
    C2 H2 . 0.9500 ?
    C3 C4 . 1.377(5) ?
    C3 H3 . 0.9500 ?
    C4 C5 . 1.398(4) ?
    C4 H4 . 0.9500 ?
    C5 C11 . 1.481(4) ?
    C6 C7 . 1.396(5) ?
    C7 C8 . 1.364(6) ?
    C7 H7 . 0.9500 ?
    C8 C9 . 1.378(6) ?
    C8 H8 . 0.9500 ?
    C9 C10 . 1.395(5) ?
    C9 H9 . 0.9500 ?
    C10 H10 . 0.9500 ?
    C11 C12 . 1.386(5) ?
    C12 C13 . 1.374(5) ?
    C12 H12 . 0.9500 ?
    C13 C14 . 1.382(5) ?
    C13 H13 . 0.9500 ?
    C14 C15 . 1.374(5) ?
    C14 H14 . 0.9500 ?
    C15 H15 . 0.9500 ?
    C16 C17 . 1.488(5) ?
    C17 H17A . 0.9800 ?
    C17 H17B . 0.9800 ?
    C17 H17C . 0.9800 ?
    C18 C19 . 1.500(5) ?
    C19 H19A . 0.9800 ?
    C19 H19B . 0.9800 ?
    C19 H19C . 0.9800 ?
    O5 H5A . 0.833(10) ?
    O5 H5B . 0.838(10) ?
    O6 H6A . 0.842(10) ?
    O6 H6B . 0.845(10) ?
loop_
    _geom_angle_atom_site_label_1
    _geom_angle_atom_site_label_2
    _geom_angle_atom_site_label_3
    _geom_angle_site_symmetry_1
    _geom_angle_site_symmetry_3
    _geom_angle
    _geom_angle_publ_flag
    O1 Mn1 O3 . . 158.48(9) ?
    O1 Mn1 N1 . . 102.11(9) ?
    O3 Mn1 N1 . . 99.37(9) ?
    O1 Mn1 N2 . . 85.31(10) ?
    O3 Mn1 N2 . . 103.12(9) ?
    N1 Mn1 N2 . . 70.52(9) ?
    O1 Mn1 N3 . . 99.03(9) ?
    O3 Mn1 N3 . . 87.14(9) ?
    N1 Mn1 N3 . . 69.98(9) ?
    N2 Mn1 N3 . . 140.29(10) ?
    O1 Mn1 O4 . . 105.87(9) ?
    O3 Mn1 O4 . . 57.04(9) ?
    N1 Mn1 O4 . . 138.10(10) ?
    N2 Mn1 O4 . . 81.30(10) ?
    N3 Mn1 O4 . . 133.40(10) ?
    O1 Mn1 O2 . . 56.36(9) ?
    O3 Mn1 O2 . . 104.88(9) ?
    N1 Mn1 O2 . . 141.21(10) ?
    N2 Mn1 O2 . . 130.30(10) ?
    N3 Mn1 O2 . . 81.37(9) ?
    O4 Mn1 O2 . . 80.69(10) ?
    O1 Mn1 C18 . . 132.27(10) ?
    O3 Mn1 C18 . . 29.11(10) ?
    N1 Mn1 C18 . . 122.40(10) ?
    N2 Mn1 C18 . . 93.45(10) ?
    N3 Mn1 C18 . . 110.98(11) ?
    O4 Mn1 C18 . . 27.99(9) ?
    O2 Mn1 C18 . . 91.67(10) ?
    C16 O1 Mn1 . . 96.6(2) ?
    C16 O2 Mn1 . . 86.7(2) ?
    C18 O3 Mn1 . . 93.8(2) ?
    C18 O4 Mn1 . . 88.0(2) ?
    C5 N1 C1 . . 119.6(3) ?
    C5 N1 Mn1 . . 120.2(2) ?
    C1 N1 Mn1 . . 120.0(2) ?
    C10 N2 C6 . . 119.0(3) ?
    C10 N2 Mn1 . . 122.9(2) ?
    C6 N2 Mn1 . . 117.1(2) ?
    C15 N3 C11 . . 117.6(3) ?
    C15 N3 Mn1 . . 124.6(2) ?
    C11 N3 Mn1 . . 117.5(2) ?
    N1 C1 C2 . . 120.9(3) ?
    N1 C1 C6 . . 114.9(3) ?
    C2 C1 C6 . . 124.2(3) ?
    C3 C2 C1 . . 119.3(3) ?
    C3 C2 H2 . . 120.4 ?
    C1 C2 H2 . . 120.4 ?
    C2 C3 C4 . . 120.6(3) ?
    C2 C3 H3 . . 119.7 ?
    C4 C3 H3 . . 119.7 ?
    C3 C4 C5 . . 118.3(3) ?
    C3 C4 H4 . . 120.9 ?
    C5 C4 H4 . . 120.9 ?
    N1 C5 C4 . . 121.2(3) ?
    N1 C5 C11 . . 115.6(3) ?
    C4 C5 C11 . . 123.1(3) ?
    N2 C6 C7 . . 121.4(3) ?
    N2 C6 C1 . . 116.1(3) ?
    C7 C6 C1 . . 122.5(3) ?
    C8 C7 C6 . . 118.8(4) ?
    C8 C7 H7 . . 120.6 ?
    C6 C7 H7 . . 120.6 ?
    C7 C8 C9 . . 120.5(4) ?
    C7 C8 H8 . . 119.8 ?
    C9 C8 H8 . . 119.8 ?
    C8 C9 C10 . . 117.8(4) ?
    C8 C9 H9 . . 121.1 ?
    C10 C9 H9 . . 121.1 ?
    N2 C10 C9 . . 122.4(4) ?
    N2 C10 H10 . . 118.8 ?
    C9 C10 H10 . . 118.8 ?
    N3 C11 C12 . . 121.8(3) ?
    N3 C11 C5 . . 115.2(3) ?
    C12 C11 C5 . . 122.9(3) ?
    C13 C12 C11 . . 119.7(3) ?
    C13 C12 H12 . . 120.2 ?
    C11 C12 H12 . . 120.2 ?
    C12 C13 C14 . . 118.8(3) ?
    C12 C13 H13 . . 120.6 ?
    C14 C13 H13 . . 120.6 ?
    C15 C14 C13 . . 118.6(3) ?
    C15 C14 H14 . . 120.7 ?
    C13 C14 H14 . . 120.7 ?
    N3 C15 C14 . . 123.5(3) ?
    N3 C15 H15 . . 118.2 ?
    C14 C15 H15 . . 118.2 ?
    O2 C16 O1 . . 120.3(4) ?
    O2 C16 C17 . . 120.4(4) ?
    O1 C16 C17 . . 119.2(4) ?
    C16 C17 H17A . . 109.5 ?
    C16 C17 H17B . . 109.5 ?
    H17A C17 H17B . . 109.5 ?
    C16 C17 H17C . . 109.5 ?
    H17A C17 H17C . . 109.5 ?
    H17B C17 H17C . . 109.5 ?
    O4 C18 O3 . . 121.0(3) ?
    O4 C18 C19 . . 119.9(3) ?
    O3 C18 C19 . . 119.1(3) ?
    O4 C18 Mn1 . . 64.0(2) ?
    O3 C18 Mn1 . . 57.12(18) ?
    C19 C18 Mn1 . . 174.9(3) ?
    C18 C19 H19A . . 109.5 ?
    C18 C19 H19B . . 109.5 ?
    H19A C19 H19B . . 109.5 ?
    C18 C19 H19C . . 109.5 ?
    H19A C19 H19C . . 109.5 ?
    H19B C19 H19C . . 109.5 ?
    H5A O5 H5B . . 103(5) ?
    H6A O6 H6B . . 109(5) ?
loop_
    _geom_torsion_atom_site_label_1
    _geom_torsion_atom_site_label_2
    _geom_torsion_atom_site_label_3
    _geom_torsion_atom_site_label_4
    _geom_torsion_site_symmetry_1
    _geom_torsion_site_symmetry_2
    _geom_torsion_site_symmetry_3
    _geom_torsion_site_symmetry_4
    _geom_torsion
    _geom_torsion_publ_flag
    O3 Mn1 O1 C16 . . . . 33.2(4) ?
    N1 Mn1 O1 C16 . . . . -143.5(2) ?
    N2 Mn1 O1 C16 . . . . 147.6(2) ?
    N3 Mn1 O1 C16 . . . . -72.2(2) ?
    O4 Mn1 O1 C16 . . . . 68.0(2) ?
    O2 Mn1 O1 C16 . . . . 1.07(19) ?
    C18 Mn1 O1 C16 . . . . 57.2(2) ?
    O1 Mn1 O2 C16 . . . . -1.07(19) ?
    O3 Mn1 O2 C16 . . . . -169.4(2) ?
    N1 Mn1 O2 C16 . . . . 63.7(3) ?
    N2 Mn1 O2 C16 . . . . -47.2(3) ?
    N3 Mn1 O2 C16 . . . . 105.9(2) ?
    O4 Mn1 O2 C16 . . . . -117.3(2) ?
    C18 Mn1 O2 C16 . . . . -143.1(2) ?
    O1 Mn1 O3 C18 . . . . 38.2(3) ?
    N1 Mn1 O3 C18 . . . . -145.07(19) ?
    N2 Mn1 O3 C18 . . . . -73.1(2) ?
    N3 Mn1 O3 C18 . . . . 145.76(19) ?
    O4 Mn1 O3 C18 . . . . -2.70(18) ?
    O2 Mn1 O3 C18 . . . . 65.5(2) ?
    O1 Mn1 O4 C18 . . . . -162.7(2) ?
    O3 Mn1 O4 C18 . . . . 2.80(19) ?
    N1 Mn1 O4 C18 . . . . 67.2(3) ?
    N2 Mn1 O4 C18 . . . . 114.7(2) ?
    N3 Mn1 O4 C18 . . . . -43.2(3) ?
    O2 Mn1 O4 C18 . . . . -111.8(2) ?
    O1 Mn1 N1 C5 . . . . 105.3(2) ?
    O3 Mn1 N1 C5 . . . . -73.4(2) ?
    N2 Mn1 N1 C5 . . . . -174.1(3) ?
    N3 Mn1 N1 C5 . . . . 10.0(2) ?
    O4 Mn1 N1 C5 . . . . -123.5(2) ?
    O2 Mn1 N1 C5 . . . . 54.9(3) ?
    C18 Mn1 N1 C5 . . . . -92.7(3) ?
    O1 Mn1 N1 C1 . . . . -80.2(2) ?
    O3 Mn1 N1 C1 . . . . 101.1(2) ?
    N2 Mn1 N1 C1 . . . . 0.4(2) ?
    N3 Mn1 N1 C1 . . . . -175.5(3) ?
    O4 Mn1 N1 C1 . . . . 51.0(3) ?
    O2 Mn1 N1 C1 . . . . -130.5(2) ?
    C18 Mn1 N1 C1 . . . . 81.8(3) ?
    O1 Mn1 N2 C10 . . . . -71.7(3) ?
    O3 Mn1 N2 C10 . . . . 88.3(3) ?
    N1 Mn1 N2 C10 . . . . -176.3(3) ?
    N3 Mn1 N2 C10 . . . . -170.2(2) ?
    O4 Mn1 N2 C10 . . . . 35.2(3) ?
    O2 Mn1 N2 C10 . . . . -34.6(3) ?
    C18 Mn1 N2 C10 . . . . 60.5(3) ?
    O1 Mn1 N2 C6 . . . . 96.9(2) ?
    O3 Mn1 N2 C6 . . . . -103.1(2) ?
    N1 Mn1 N2 C6 . . . . -7.7(2) ?
    N3 Mn1 N2 C6 . . . . -1.5(3) ?
    O4 Mn1 N2 C6 . . . . -156.2(3) ?
    O2 Mn1 N2 C6 . . . . 134.0(2) ?
    C18 Mn1 N2 C6 . . . . -130.9(2) ?
    O1 Mn1 N3 C15 . . . . 76.8(3) ?
    O3 Mn1 N3 C15 . . . . -82.5(3) ?
    N1 Mn1 N3 C15 . . . . 176.5(3) ?
    N2 Mn1 N3 C15 . . . . 170.3(2) ?
    O4 Mn1 N3 C15 . . . . -45.3(3) ?
    O2 Mn1 N3 C15 . . . . 23.1(3) ?
    C18 Mn1 N3 C15 . . . . -65.4(3) ?
    O1 Mn1 N3 C11 . . . . -110.7(2) ?
    O3 Mn1 N3 C11 . . . . 90.1(2) ?
    N1 Mn1 N3 C11 . . . . -11.0(2) ?
    N2 Mn1 N3 C11 . . . . -17.1(3) ?
    O4 Mn1 N3 C11 . . . . 127.2(2) ?
    O2 Mn1 N3 C11 . . . . -164.4(2) ?
    C18 Mn1 N3 C11 . . . . 107.1(2) ?
    C5 N1 C1 C2 . . . . 0.6(5) ?
    Mn1 N1 C1 C2 . . . . -173.9(2) ?
    C5 N1 C1 C6 . . . . -179.3(3) ?
    Mn1 N1 C1 C6 . . . . 6.2(4) ?
    N1 C1 C2 C3 . . . . 0.0(5) ?
    C6 C1 C2 C3 . . . . 179.9(3) ?
    C1 C2 C3 C4 . . . . -0.2(5) ?
    C2 C3 C4 C5 . . . . -0.2(5) ?
    C1 N1 C5 C4 . . . . -1.0(5) ?
    Mn1 N1 C5 C4 . . . . 173.5(2) ?
    C1 N1 C5 C11 . . . . 177.3(3) ?
    Mn1 N1 C5 C11 . . . . -8.1(4) ?
    C3 C4 C5 N1 . . . . 0.8(5) ?
    C3 C4 C5 C11 . . . . -177.4(3) ?
    C10 N2 C6 C7 . . . . 2.5(5) ?
    Mn1 N2 C6 C7 . . . . -166.6(3) ?
    C10 N2 C6 C1 . . . . -177.4(3) ?
    Mn1 N2 C6 C1 . . . . 13.5(4) ?
    N1 C1 C6 N2 . . . . -13.0(4) ?
    C2 C1 C6 N2 . . . . 167.1(3) ?
    N1 C1 C6 C7 . . . . 167.1(3) ?
    C2 C1 C6 C7 . . . . -12.7(5) ?
    N2 C6 C7 C8 . . . . -0.8(6) ?
    C1 C6 C7 C8 . . . . 179.1(4) ?
    C6 C7 C8 C9 . . . . -1.1(6) ?
    C7 C8 C9 C10 . . . . 1.2(6) ?
    C6 N2 C10 C9 . . . . -2.3(5) ?
    Mn1 N2 C10 C9 . . . . 166.0(3) ?
    C8 C9 C10 N2 . . . . 0.5(6) ?
    C15 N3 C11 C12 . . . . 1.3(5) ?
    Mn1 N3 C11 C12 . . . . -171.8(3) ?
    C15 N3 C11 C5 . . . . -176.1(3) ?
    Mn1 N3 C11 C5 . . . . 10.9(4) ?
    N1 C5 C11 N3 . . . . -2.1(4) ?
    C4 C5 C11 N3 . . . . 176.2(3) ?
    N1 C5 C11 C12 . . . . -179.5(3) ?
    C4 C5 C11 C12 . . . . -1.1(5) ?
    N3 C11 C12 C13 . . . . -0.7(5) ?
    C5 C11 C12 C13 . . . . 176.5(3) ?
    C11 C12 C13 C14 . . . . -0.7(5) ?
    C12 C13 C14 C15 . . . . 1.4(5) ?
    C11 N3 C15 C14 . . . . -0.6(5) ?
    Mn1 N3 C15 C14 . . . . 171.9(3) ?
    C13 C14 C15 N3 . . . . -0.8(6) ?
    Mn1 O2 C16 O1 . . . . 1.8(3) ?
    Mn1 O2 C16 C17 . . . . -178.0(3) ?
    Mn1 O1 C16 O2 . . . . -2.0(4) ?
    Mn1 O1 C16 C17 . . . . 177.8(3) ?
    Mn1 O4 C18 O3 . . . . -4.7(3) ?
    Mn1 O4 C18 C19 . . . . 176.3(3) ?
    Mn1 O3 C18 O4 . . . . 5.1(3) ?
    Mn1 O3 C18 C19 . . . . -176.0(3) ?
    O1 Mn1 C18 O4 . . . . 22.7(3) ?
    O3 Mn1 C18 O4 . . . . -175.2(3) ?
    N1 Mn1 C18 O4 . . . . -133.2(2) ?
    N2 Mn1 C18 O4 . . . . -64.1(2) ?
    N3 Mn1 C18 O4 . . . . 147.8(2) ?
    O2 Mn1 C18 O4 . . . . 66.4(2) ?
    O1 Mn1 C18 O3 . . . . -162.16(17) ?
    N1 Mn1 C18 O3 . . . . 42.0(2) ?
    N2 Mn1 C18 O3 . . . . 111.04(19) ?
    N3 Mn1 C18 O3 . . . . -37.0(2) ?
    O4 Mn1 C18 O3 . . . . 175.2(3) ?
    O2 Mn1 C18 O3 . . . . -118.41(19) ?
loop_
    _geom_hbond_atom_site_label_D
    _geom_hbond_atom_site_label_H
    _geom_hbond_atom_site_label_A
    _geom_hbond_site_symmetry_A
    _geom_hbond_distance_DH
    _geom_hbond_distance_HA
    _geom_hbond_distance_DA
    _geom_hbond_angle_DHA
    O5 H5A O6 4_566 0.833(10) 2.019(15) 2.840(4) 168(5)
    O5 H5B O1 4_565 0.838(10) 1.991(15) 2.815(4) 168(5)
    O6 H6A O3 . 0.842(10) 2.003(12) 2.841(4) 174(5)
    O6 H6B O2 4_565 0.845(10) 2.048(15) 2.879(4) 168(5)
_iucr_refine_instructions_details
;
TITL [Mn(OAc)2(terpy)]
CELL 0.71073   8.4367  22.9210  11.4952  90.000 116.532  90.000
ZERR    4.00   0.0010   0.0020   0.0011   0.000   0.007   0.000
LATT  1
SYMM  -X, 0.5+Y, 0.5-Z
SFAC C  H  Mn N  O
UNIT 76 84 4  12 24
MERG 2
L.S. 18
OMIT -10   9   8
OMIT 5   1   8
OMIT -8   7  13
OMIT -8   5  13
OMIT 7   0   6
OMIT 4   3   9
OMIT -7   9  12
OMIT 4   4   9
ACTA
BOND $H
CONF
EQIV $1 x,1/2-y,1/2+z
EQIV $2 x,1/2-y,-1/2+z
HTAB O5 O6_$1
HTAB O5 O1_$2
HTAB O6 O3
HTAB O6 O2_$2
MPLA 6 N1 C1 C2 C3 C4 C5
MPLA 6 N2 C6 C7 C8 C9 C10
MPLA 6 N3 C11 C12 C13 C14 C15
MPLA 6 N1 C1 C2 C3 C4 C5
FMAP 2
PLAN -20
TEMP -73
DFIX 0.84 0.01 O5 H5a O5 H5b O6 H6a O6 H6b
WGHT    0.060100
FVAR       0.38448
MN1   3    0.265399    0.137513    0.542712    11.00000    0.03573    0.02924 =
         0.03284   -0.00054    0.01453   -0.00137
O1    5    0.192182    0.146250    0.703044    11.00000    0.04569    0.03943 =
         0.04813   -0.00502    0.02527    0.00128
O2    5    0.103292    0.219806    0.567303    11.00000    0.07647    0.04108 =
         0.04966   -0.00450    0.02752   -0.00060
O3    5    0.343149    0.164513    0.390622    11.00000    0.03931    0.03827 =
         0.03918    0.00483    0.01318   -0.00041
O4    5    0.474047    0.212228    0.574385    11.00000    0.08161    0.05077 =
         0.04766   -0.00404    0.03377   -0.01646
N1    4    0.239839    0.040148    0.505413    11.00000    0.03325    0.02899 =
         0.03538    0.00071    0.01883    0.00151
N2    4    0.517649    0.090847    0.694562    11.00000    0.03496    0.04158 =
         0.03518   -0.00308    0.01488    0.00214
N3    4   -0.013584    0.115779    0.374446    11.00000    0.03328    0.03371 =
         0.03213    0.00236    0.01362   -0.00336
C1    1    0.371313    0.003926    0.582742    11.00000    0.03449    0.03274 =
         0.04259    0.00416    0.02301    0.00163
C2    1    0.366070   -0.055197    0.554500    11.00000    0.04435    0.03132 =
         0.05527    0.00747    0.02957    0.00700
AFIX  43
H2    2    0.458979   -0.080331    0.609380    11.00000   -1.20000
AFIX   0
C3    1    0.226616   -0.076659    0.447544    11.00000    0.05495    0.02759 =
         0.06446   -0.00453    0.04110   -0.00359
AFIX  43
H3    2    0.222451   -0.117013    0.427533    11.00000   -1.20000
AFIX   0
C4    1    0.091226   -0.040488    0.367845    11.00000    0.04671    0.03535 =
         0.05006   -0.00632    0.02958   -0.00800
AFIX  43
H4    2   -0.006301   -0.055329    0.292823    11.00000   -1.20000
AFIX   0
C5    1    0.101034    0.018626    0.400205    11.00000    0.03188    0.03255 =
         0.03380   -0.00282    0.01818   -0.00381
C6    1    0.515213    0.032155    0.695891    11.00000    0.03418    0.04268 =
         0.04051    0.01040    0.02159    0.00727
C7    1    0.642606    0.000403    0.798916    11.00000    0.04151    0.05706 =
         0.05123    0.01666    0.01859    0.01150
AFIX  43
H7    2    0.638600   -0.041015    0.799232    11.00000   -1.20000
AFIX   0
C8    1    0.772864    0.029899    0.899062    11.00000    0.03712    0.08892 =
         0.04988    0.01860    0.01690    0.01617
AFIX  43
H8    2    0.859214    0.008905    0.970527    11.00000   -1.20000
AFIX   0
C9    1    0.780144    0.089950    0.897347    11.00000    0.03426    0.08915 =
         0.03881   -0.00476    0.00852   -0.00036
AFIX  43
H9    2    0.871685    0.110852    0.965826    11.00000   -1.20000
AFIX   0
C10   1    0.648588    0.119016    0.791682    11.00000    0.04103    0.05335 =
         0.04121   -0.00998    0.01940   -0.00210
AFIX  43
H10   2    0.652340    0.160392    0.788748    11.00000   -1.20000
AFIX   0
C11   1   -0.039922    0.061182    0.325038    11.00000    0.03478    0.03707 =
         0.03679   -0.00295    0.01959   -0.00558
C12   1   -0.192258    0.046086    0.214863    11.00000    0.04215    0.04807 =
         0.03434   -0.00362    0.01678   -0.00980
AFIX  43
H12   2   -0.207089    0.007488    0.181509    11.00000   -1.20000
AFIX   0
C13   1   -0.321722    0.087222    0.154119    11.00000    0.03426    0.06734 =
         0.03212    0.00510    0.00925   -0.00533
AFIX  43
H13   2   -0.426206    0.077629    0.077949    11.00000   -1.20000
AFIX   0
C14   1   -0.297132    0.142802    0.205873    11.00000    0.03595    0.05518 =
         0.04018    0.01170    0.01390    0.00637
AFIX  43
H14   2   -0.385472    0.171913    0.167134    11.00000   -1.20000
AFIX   0
C15   1   -0.142329    0.155096    0.314487    11.00000    0.03766    0.03754 =
         0.03991    0.00619    0.01587   -0.00030
AFIX  43
H15   2   -0.125586    0.193514    0.348971    11.00000   -1.20000
AFIX   0
C16   1    0.111240    0.194433    0.666728    11.00000    0.04010    0.03666 =
         0.04397   -0.01413    0.01162   -0.01205
C17   1    0.025304    0.220506    0.742855    11.00000    0.05401    0.05312 =
         0.06626   -0.01594    0.03226    0.00314
AFIX 137
H17A  2   -0.084040    0.240374    0.683694    11.00000   -1.50000
H17B  2    0.106118    0.248688    0.805327    11.00000   -1.50000
H17C  2   -0.002746    0.189624    0.789666    11.00000   -1.50000
AFIX   0
C18   1    0.445448    0.205312    0.460192    11.00000    0.03585    0.03223 =
         0.04036    0.00815    0.01375    0.00960
C19   1    0.533466    0.244380    0.401776    11.00000    0.05445    0.04863 =
         0.05576    0.00659    0.02511   -0.01008
AFIX 137
H19A  2    0.490946    0.234700    0.309631    11.00000   -1.50000
H19B  2    0.662085    0.238826    0.447502    11.00000   -1.50000
H19C  2    0.504877    0.285138    0.410026    11.00000   -1.50000
AFIX   0
O5    5    0.252125    0.410655    0.436096    11.00000    0.07042    0.04575 =
         0.04525    0.00086    0.01374   -0.00887
H5A   2    0.236118    0.386322    0.483661    11.00000   -1.50000
H5B   2    0.246146    0.390158    0.373927    11.00000   -1.50000
O6    5    0.184772    0.157921    0.114925    11.00000    0.10729    0.04469 =
         0.04490   -0.00604    0.02383    0.00520
H6A   2    0.236230    0.157537    0.196736    11.00000   -1.50000
H6B   2    0.151656    0.192333    0.089337    11.00000   -1.50000
HKLF 4 1  1 0 0 0 -1 0 -1 0 -1
REM  [Mn(OAc)2(terpy)]
REM R1 =  0.0545 for   2448 Fo > 4sig(Fo)  and  0.1308 for all   4936 data
REM    276 parameters refined using      4 restraints
END
WGHT      0.0601      0.0000
REM Highest difference peak  0.690,  deepest hole -0.516,  1-sigma level  0.085
Q1    1   0.2072  0.1449  0.6184  11.00000  0.05    0.69
Q2    1   0.3153  0.1354  0.4621  11.00000  0.05    0.60
Q3    1   0.3261  0.1803  0.4934  11.00000  0.05    0.41
Q4    1   0.0972  0.2212  0.8316  11.00000  0.05    0.38
Q5    1   0.2126  0.1928  0.5194  11.00000  0.05    0.38
Q6    1   0.2531  0.1635  0.7200  11.00000  0.05    0.33
Q7    1   0.4081  0.2204  0.5114  11.00000  0.05    0.33
Q8    1   0.1885  0.1367  0.3584  11.00000  0.05    0.32
Q9    1   0.3186  0.0946  0.4939  11.00000  0.05    0.31
Q10   1   0.6291  0.2810  0.4638  11.00000  0.05    0.31
Q11   1   0.3222  0.1886  0.5784  11.00000  0.05    0.31
Q12   1   0.2257  0.0805  0.5160  11.00000  0.05    0.30
Q13   1   0.1021  0.0006  0.3205  11.00000  0.05    0.30
Q14   1  -0.1752  0.0480  0.1426  11.00000  0.05    0.30
Q15   1   0.4077  0.1772  0.6366  11.00000  0.05    0.30
Q16   1   0.1381  0.1447  0.7796  11.00000  0.05    0.30
Q17   1  -0.0032  0.1250  0.5005  11.00000  0.05    0.29
Q18   1   0.3642  0.1413  0.3951  11.00000  0.05    0.29
Q19   1   0.4030  0.1427  0.3150  11.00000  0.05    0.29
Q20   1   0.3842  0.2110  0.6511  11.00000  0.05    0.27
;
